# Supplementary material for: Network Pharmacological Analysis and Experimental Validation of the Effect of Smilacis Glabrae Rhixoma on Gastrointestinal Motility Disorder
Source: Plants (Basel). 2023 Mar 30;12(7):1509. doi: 10.3390/plants12071509 (PMC10096900; doi:10.3390/plants12071509)
Supplement: Supplementary file 1 [file plants-12-01509-s001.zip]

Archive with 1 entries (1 files):
- plants-2289797-supplementary.pdf
